# Supplementary material for: Influence of Substrate Concentration on the Culturability of Heterotrophic Soil Microbes Isolated by High-Throughput Dilution-to-Extinction Cultivation
Source: mSphere. 2020 Jan 29;5(1):e00024-20. doi: 10.1128/mSphere.00024-20 (PMC6992367; doi:10.1128/mSphere.00024-20)
Supplement: TABLE S1 [file mSphere.00024-20-st001.xlsx]

## Sheet: Sheet1
Supplementary Table 1: Artificial Subterranean Medium (ASM) -low and -high compositions.
Constituent	ASM-Low	ASM-High
Buffers
Na2HPO4	0.364	0.364
NaH2PO4	0.304	0.304
Inorganic nutrients
KCl	30 µM	30 µM
CaCl2·2H2O	10.2 µM	10.2 µM
H3BO3	800 nM	800 nM
NH4Cl	1.0 pM	1.0 pM
CaNO3·5H20	20.0 pM	20.0 pM
Instant Ocean sea salt	5 mg L-1	5 mg L-1
Vitamins
Thiamine	6 µM	6 µM
Niacin	800 nM	800 nM
Pantothenate	425 nM	425 nM
Pyridoxine	500 nM	500 nM
Biotin	4 nM	4 nM
Folate	4 nM	4 nM
Cobalamin	700 pM	700 pM
Myo-inositol	6 µM	6 µM
4-Aminobenzoic acid	60 nM	60 nM
Trace metals
FeCl3·6H2O	117 nM	117 nM
MnCl2·4H2O	9 nM	9 nM
ZnSO4·7H2O	800 pM	800 pM
CoCl2·6H2O	500 pM	500 pM
Na2MoO4·2H2O	300 pM	300 pM
Na2SeO3	1 nM	1 nM
NiCl2·6H2O	1 nM	1 nM
LaCl3	100 pM	100 pM
Amino Acids
Alanine	112 nM	11.2 µM
Arginine	47 nM	4.7 µM
Asparagine	75 nM	7.5 µM
Aspartate	78 nM	7.8 µM
Cysteine	42 nM	4.2 µM
Cysteine-HCl	63 nM	6.3 µM
Glutamate	68 nM	6.8 µM
Glutamine	68 nM	6.8 µM
Glycine	133 nM	13.3 µM
Histidine	48 nM	4.8 µM
Isoleucine	76 nM	7.6 µM
Leucine	76 nM	7.6 µM
Lysine	54 nM	5.4 µM
Methionine	67 nM	6.7 µM
Phenylalanine	60 nM	6 µM
Proline	87 nM	8.7 µM
Serine	95 nM	9.5 µM
Threonine	84 nM	8.4 µM
trans-hydroxyproline	76 nM	7.6 µM
Tryptophan	49 nM	4.9 µM
Valine	85 nM	8.5 µM
Soluble carbon
glycerol	500 nM	50 µM
N-acetylglucosamine	450 nM	45 µM
Ribose	666 nM	67 µM
pyruvate	900 nM	90 µM
succinate	840 nM	84 µM
glucose	550 nM	55 µM
Butyric acid	500 nM	50 µM
Acetic acid	500 nM	50 µM
Isobutyric acid	500 nM	50 µM
Valeric acid	500 nM	50 µM
Decanoic Acid	500 nM	50 µM
Polymeric Carbon
Alginate	1 mg L-1	100 mg L-1
methyl-Cellulose	1.6 mg L-1	160 mg L-1
Pectin	500 µg L-1	50 mg L-1
Soluble Starch	500 µg L-1	50 mg L-1
Xylan	500 µg L-1	50 mg L-1
